# Supplementary material for: TTK promotes mitophagy by regulating ULK1 phosphorylation and pre-mRNA splicing to inhibit mitochondrial apoptosis in bladder cancer
Source: Cell Death Differ. 2025 Apr 23;32(9):1691–706. doi: 10.1038/s41418-025-01492-w (PMC12432130; doi:10.1038/s41418-025-01492-w)
Supplement: Supplementary file 2 — Supplementary Tables [file 41418_2025_1492_MOESM2_ESM.xls]

## Sheet: Tables description
Table S1	The List of Antibodies for Immunoblotting
Table S2	Primers Used for quantitative RT-PCR, RT-PCR, and RIP Analyses
Table S3	The Sequences of siRNA and shRNA Oligo Sequences Used in This Study
Table S4	TTK Interacting Proteins Identified by IP-MS
Table S5	Mitophagy Genes
Table S6	ULK1 Conserved Phosphorylation Sites in Mammals
Table S7	SRSF3 Conserved Phosphorylation Sites in Mammals

## Sheet: Table S1
The List of Antibodies for Immunoblotting
Antibodies	Source	Identifier
Rabbit polyclonal anti-TTK	Proteintech	10381-1-AP
Mouse Monoclonal anti-Beta Actin	Proteintech	66009-1-Ig
Rabbit polyclonal anti-PHB1	ABclonal	A19530
Rabbit Monoclonal anti-TOM20	ABclonal	A19403
Rabbit polyclonal anti-LC3	Proteintech	14600-1-AP
Rabbit Monoclonal anti-BAX	Proteintech	60267-1-Ig
Rabbit Polyclonal anti-Cytochrome c	Proteintech	10993-1-AP
Rabbit Polyclonal anti-Bcl-XL	Proteintech	10783-1-AP
Rabbit Monoclonal anti-BCL2	Proteintech	60178-1-Ig
Mouse Monoclonal anti-DDDDK-Tag	ABclonal	AE005
Rabbit polyclonal anti-Pan Phospho-Serine/Threonine	ABclonal	AP0893
Rabbit polyclonal anti-ULK1	Proteintech	29005-1-AP
Rabbit polyclonal anti-Phospho-FUNDC1	Affinity Biosciences	AF0001
Rabbit Monoclonal anti-FUNDC1	ABclonal	A22656
Rabbit polyclonal anti-Cleaved Caspase 3	Proteintech	25128-1-AP
Rabbit Monoclonal anti-SRSF3	ABclonal	A9054
Recombinant human TTK	Sino Biological	T20-10G
Recombinant human ULK1	Sino Biological	U01-11G

## Sheet: Table S2
Primers Used for quantitative RT-PCR
Gene	Primer name	Target sequence (5'-3')
TTK	Forward	TTCCGGTTCACTTGGGCATTT
	Reverse	TGTGGTGGCATGTTCTCTCCAT
ULK1	Forward	GTCACCCACCCAGTTCCAAAC
	Reverse	AGGGATGGTTCCAACTTGAGGA
ND1	Forward	CCCTAAAACCCGCCACATCT
	Reverse	GAGCGATGGTGAGAGCTAAGGT
ND4	Forward	CCATTCTCCTCCTATCCCTCAAC
	Reverse	CACAATCTGATGTTTTGGTTAAACTATATTT
MT-CYB	Forward	CACGATTCTTTACCTTTCACTTCATC
	Reverse	TGATCCCGTTTCGTGCAAG
Tert	Forward	CTAGCTCATGTGTCAAGACCCTCTT
	Reverse	GCCAGCACGTTTCTCTCGTT
Primers Used for RT-PCR
E1-6	Forward	TCTTCAAGGGCCGCCACC
	Reverse	GTGTCCTCGCTCAGCGTGC
E6-13	Forward	AACAGCATCCGCGTCAAGAT
	Reverse	TGTCACAGGAAGAGTCCTTGC
E13-16	Forward	ACGACTTCGTCATGGTCCCC
	Reverse	TTCGCTCAATGCGCTGGTAG
E16-19	Forward	CCCACCCAGTTCCAAACACC
	Reverse	GAGTGCTCGGGTGCAGAGG
E19-22	Forward	CCCAACCTGTCTGACTTGCAC
	Reverse	AGCTGAGGGTGCGATCTCC
E22-24	Forward	CTCCTTAAGGCGGCGTTTGG
	Reverse	GGATCTCCGTGTGCTCTTGC
E24-28	Forward	CCTGCTGAGCCGAGAATGG
	Reverse	TCTCCGCTCAATGCACAGC
E1-4	Forward	TGGGCAAGTTCGAGTTCTCC
	Reverse	ACAGGGCCACGATGTTTTCA
E4-6	Forward	TGGCTAATTCTGTCTACCTGGTT
	Reverse	GGAAGAGCCTGATGGTGTCC
Primers Used for RIP analyses
pre-ULK1	Forward	CCTGCTGAGCCGAGAATGG
	Reverse	CCTGCTTCACAGTGGACGACA

## Sheet: Table S3
The Sequences of siRNA and shRNA Oligo Sequences Used in This Study
Oligo sequences for si-RNA
Target gene	Sense (5’-3’)
Negative Control	UUCUCCGAACGUGUCACGU
SRSF2	CCCAGTGTCCAAGAGGGAATCCAAA
SRSF3	CACAGGTACCCTGTGTCTACCATTT
SRSF7	AAGGTGTATGTTGGTAACCTGGGAA
SRSF10	GGTCTGAAGACTTGCGGCGTGAATT
Oligo sequences for si-RNA
Target gene	Primer	Sense (5’-3’)
UPF1	Forward	UGACGAGUUUAAAUCACAATT
	Reverse	UUGUGAUUUAAACUCGUCATT
ULK1	Forward	GCCCUUUGCGUUAUAUUGUAUTT
	Reverse	AUACAAUAUAACGCAAAGGGCTT
Oligo sequences for sh-RNA
Target gene	Primer	Sense (5’-3’)
shTTK#1	Forward	GGTTGAGTTTGTTGCTCAAAC
	Reverse	GGTTGAGTTTGTTGCTCAAAC
shTTK#2	Forward	GGATCTAAACCAAGTGGAAAT
	Reverse	GGATCTAAACCAAGTGGAAAT

## Sheet: Table S4
TTK Interacting Proteins Identified by IP-MS
GeneName	Peptides	Razor + unique peptides	Unique peptides	MW [kDa]	Intensity
ATP6	1	1	1	5.1111	10586000
ATP8	1	1	1	1.1814	12735000
MT-CO2	5	5	5	25.565	193250000
FLJ10292	8	8	1	17.276	2547500000
RBM8A	8	8	8	19.889	4267400000
EBP	1	1	1	16.608	26223000
SEC61G	2	2	2	7.7412	27445000
SDHA	5	5	5	60.05	54138000
EFHD2	1	1	1	19.474	19478000
ZNF768	2	2	2	56.668	28983000
RPL18	3	3	3	18.732	156960000
TDRD3	8	8	8	73.184	171370000
VDAC2	12	12	12	30.348	884040000
PRPF4B	12	12	12	116.99	356260000
H2BC10	3	3	3	13.906	575550000
H2AC19	2	2	2	14.095	276450000
NUP155	3	3	3	148.09	25932000
CSDE1	4	4	4	88.884	41585000
VANGL1	1	1	1	59.974	21358000
WDR77	11	11	11	36.724	5225900000
DYRK1B	1	1	1	64.933	2131100
TIMM50	3	3	3	50.478	65372000
SLC25A18	2	2	2	33.848	56514000
ARF1	2	2	2	16.199	3687500
DDX23	13	13	13	90.684	582820000
PPIL2	2	2	2	28.777	9422400
TFIP11	11	11	11	96.793	190670000
CNP	4	4	4	45.098	56727000
RPL27	3	3	3	14.257	407120000
CASC3	9	9	9	80.474	338480000
JUP	7	4	4	81.744	68935000
HNRPK	20	20	1	51.218	12454000000
RPL17	6	6	6	19.586	1287200000
RPL32	2	2	2	15.616	29344000
RPL15	3	3	3	15.722	132690000
GNL3	5	5	5	60.572	75417000
FLNB	7	5	5	274.02	17731000
RPL29	1	1	1	17.553	50894000
NIF3L1BP1	8	8	8	23.743	403910000
STT3A	3	3	3	80.529	72818000
LBR	8	8	8	70.729	524580000
PARP1	18	18	18	108.19	607400000
MAIP1	1	1	1	25.006	10567000
EEF1B2	1	1	1	3.1045	14962000
HSPD1	14	14	14	61.054	1205400000
ACSL3	3	3	3	62.824	16094000
TARDBP	9	9	9	44.739	441230000
RPS9	7	7	7	22.591	686420000
RPS5	8	8	8	22.391	823090000
LENG8	1	1	1	32.255	17659000
CYB5R3	3	3	3	34.234	20677000
CTNND1	1	1	1	30.664	14321000
SF1	11	11	8	61.888	1753700000
DHCR7	3	3	3	54.489	21327000
RAB6B	1	1	1	5.8575	48662000
DKFZp586J151	1	1	1	58.095	20083000
ANXA2	4	4	1	38.604	57027000
RAB11A	2	2	2	17.668	50067000
PKM	2	2	2	57.936	23285000
ACTN1	9	2	2	102.09	68890000
ERH	8	8	8	12.259	43022000000
CPSF2	21	21	21	88.486	1510900000
TMED10	1	1	1	16.904	23808000
DNAJA2	1	1	1	14.688	21248000
NDUFA5	2	2	2	7.8423	26366000
RBM28	2	2	2	85.737	5512500
KEAP1	2	2	2	69.666	51061000
ILF3	29	29	27	95.337	4132400000
UPF1	22	22	22	123.03	702120000
CLTB	1	1	1	13.078	13024000
DKFZp451J085	2	1	1	43.694	18567000
STAU2	3	2	2	34.861	16181000
ELOC	1	1	1	6.968	15489000
RPL7	7	7	7	24.433	543190000
EIF3B	2	2	2	77.225	8464400
RPL35	1	1	1	10.645	108900000
HELZ	3	3	3	219.03	22823000
MRPS7	3	3	3	18.274	115830000
RECQL5	4	4	4	108.83	50792000
RPL38	4	4	4	8.2178	254060000
P4HB	4	4	4	57.116	49392000
SRSF2	3	2	2	15.156	50172000
DDX48	24	24	20	46.871	11599000000
PABPC1	30	30	22	70.338	12577000000
RPL30	4	4	4	12.784	626700000
FYTTD1	5	5	5	35.818	157150000
SHINC3	4	4	4	27.951	154680000
RCC2	1	1	1	49.678	23979000
DDOST	2	2	2	48.799	62253000
ACTR3	6	6	6	47.371	187370000
MRPS27	3	3	3	47.611	40670000
KRT18	3	2	2	43.774	23571000
HNRPA1	16	15	13	34.196	23996000000
CSRP2	4	4	4	20.677	334650000
NAP1L4	1	1	1	12.25	14712000
ATP2B1	2	2	2	134.68	5147300
CORO1C	13	13	13	53.248	1289500000
PPP1CC	10	10	1	36.983	482950000
RPLP0	9	9	9	34.273	1465900000
RPRD1A	2	2	2	32.916	14341000
PRC1	1	1	1	22.964	163180000
SEC11A	1	1	1	11.986	6000900
RNH1	1	1	1	30.45	8918000
PHRF1	13	13	13	178.22	515400000
RPLP2	6	6	6	11.665	812000000
DDX39B	15	15	8	48.991	2134400000
PPIL1	1	1	1	18.237	146160000
OSTC	1	1	1	9.369	50033000
PSPC1	5	4	4	27.274	49907000
KPNA3	1	1	1	9.898	16017000
RP11-98F14.6	1	1	1	33.783	7624500
IGHV1OR15-1	1	1	1	13.012	90478000
SRCIN1	1	1	1	51.188	45987000
MAGT1	2	2	2	30.868	53958000
CTNNBL1	4	4	4	65.173	68578000
SLIRP	4	4	4	10.353	66466000
BSG	4	4	4	20.542	188880000
SPTBN1	20	20	18	264.44	321090000
MYCBP	7	7	7	11.953	1634100000
POLR2E	2	2	2	9.2766	83045000
CLTC	8	8	8	180.99	79077000
NME4	1	1	1	16.783	4428800
DCAF7	1	1	1	7.6818	9546700
RBM15	22	22	22	98.013	1446200000
SDHB	2	2	2	14.143	42378000
TPM3	6	6	4	29.032	303980000
NDUFA10	1	1	1	33.936	19031000
AP2M1	4	4	4	49.654	102410000
IGHV1OR15-9	1	1	1	12.954	5150900
GATA-4	1	1	1	19.324	3352300000
OXA1L	1	1	1	12.728	13397000
HNRNPM	32	32	18	77.569	10428000000
AP2B1	17	17	17	104.34	513400000
WDR6	4	4	4	125	47624000
RBFOX2	3	3	3	41.242	187910000
LSM7	2	2	2	5.5062	71585000
LSM5	2	2	2	9.9374	142280000
PYCR3	1	1	1	14.341	7375800
GNAL	1	1	1	16.989	6959200
MAP7D3	2	2	2	90.131	5775700
SNRPC	3	3	3	17.394	571470000
WDR36	2	2	2	99.365	7981500
JAK1	6	6	6	133.28	149740000
ARPC4	2	2	2	13.057	60452000
EIF6	1	1	1	7.005	5184300
SRSF7	10	10	9	15.763	11030000000
DAD1	2	2	2	7.2883	47157000
LYZ	1	1	1	11.488	19468000
RPS15	4	4	4	12.99	1516700000
POLR2J3	3	3	3	13.074	38007000
ZNF439	1	1	1	42.584	5924000
DIMT1	2	2	2	27.265	4209000
ADGRF1	1	1	1	78.838	12936000
CDK11B	3	3	3	92.619	24709000
DDX3X	33	33	32	73.171	10161000000
PHF6	4	4	4	36.43	232490000
FXR1	23	23	21	76.199	2681800000
HSPA1A	20	20	11	70.051	3096700000
C4B	2	1	1	142.88	3816600
IGHA2	1	1	1	36.508	6054400
PUF60	12	12	12	54.626	564160000
GAPDHS	2	1	1	44.501	5630800
MATR3	23	23	23	94.622	4065000000
ATP2A2	13	13	13	114.76	265560000
NPM1	9	9	9	32.575	2416400000
RBMS1	1	1	1	13.713	14446000
MCM7	5	5	5	81.279	36514000
HSD17B4	3	3	3	79.685	40738000
CNBP	2	2	2	18.742	29898000
CBX4	1	1	1	31.987	4645300
PQBP1	4	4	4	30.472	72325000
DPM1	6	6	6	29.634	179750000
RBM14	17	17	17	69.491	3235100000
NONO	19	18	17	53.818	5110900000
SRSF10	4	4	4	20.913	797200000
MRPS28	1	1	1	11.747	27344000
DAZAP1	1	1	1	35.02	10538000
ETHE1	1	1	1	5.4943	5391100
TBL2	4	4	4	45.935	69173000
STRBP	9	7	7	72.131	235070000
HNRNPLL	2	1	1	56.45	8217300
FASN	5	5	5	273.42	28720000
SCYL2	4	4	4	77.053	55290000
MYH9	73	1	1	226.51	44214000
OR9A2	1	1	1	35.199	40614000
HLA-B	3	3	1	40.33	19350000
TRIM27	1	1	1	5.8553	7872600
BUB3	6	6	6	31.703	158260000
MAT2A	1	1	1	39.71	6860600
PPP1CA	10	1	1	37.512	10782000
CLPB	2	2	2	43.351	12607000
ACP1	1	1	1	7.5005	8062700
PRPS2	3	3	3	34.769	67968000
PSMC3	1	1	1	20.487	6203500
KIF2C	1	1	1	32.448	4645100
DOCK7	2	2	2	68.724	8977900
ING5	1	1	1	28.29	63432000
TRPM8	1	1	1	49.718	7631800
DHX16	4	3	3	112.45	28015000
PRRC2A	12	12	12	228.86	231780000
PFKFB3	4	4	4	58.775	46414000
DDX17	23	17	17	80.253	2841300000
CNGB3	1	1	1	28.509	53903000
PHGDH	8	8	8	56.65	216140000
NDUFS1	1	1	1	66.921	7839000
CCDC9	4	4	4	65.306	119180000
ATXN2	5	5	5	140.28	108080000
BCAP31	1	1	1	20.184	22702000
RPL5	4	4	4	27.045	85774000
RPS14	4	4	4	16.159	647340000
RPS24	3	3	3	15.197	147780000
RPS29	3	3	3	10.256	3245300000
TASOR2	2	2	2	259.71	17593000
SERPING1	1	1	1	37.288	52067000
ELOB	1	1	1	10.45	13398000
TUFM	17	17	17	49.874	1569800000
RPL13A	2	2	2	21.716	48990000
ERLIN2	5	5	5	37.725	97972000
SPATA7	1	1	1	4.7625	1803600000
HNRNPH1	16	16	10	49.229	9738000000
LMNA	5	5	5	74.139	45161000
SMC1A	1	1	1	31.424	7151500
RUVBL1	5	5	5	50.215	103710000
PPWD1	3	3	3	73.574	28023000
IMPDH	8	8	8	55.804	148950000
HNRNPL	20	20	1	61.926	5688800000
HNRNPA3	15	13	13	35.411	6553200000
LMNB2	6	6	6	69.948	63281000
RBM39	14	14	14	59.379	1457400000
TUBB	16	16	3	47.766	3841000000
HSPA9	20	20	20	73.68	2021800000
SSR1	2	2	2	29.573	118050000
COPA	1	1	1	49.756	3867900
AGK	3	3	3	26.925	40976000
ATP5MG	1	1	1	8.2786	48336000
RAMACL	6	6	1	14.367	327240000
STON2	1	1	1	100.94	24586000
NHP2L1	3	3	3	14.173	211000000
ELOVL1	1	1	1	16.885	17135000
PRMT1	14	14	14	37.709	1822600000
HBB	4	4	2	15.998	54053000
NOP56	3	3	3	49.756	4003900
WDR26	6	6	6	65.287	88148000
H3-3B	2	2	2	10.334	61370000
SLMAP	4	4	4	85.923	56683000
CXXC1	1	1	1	11.677	159420000
USP7	8	8	8	105.55	387760000
GPATCH11	1	1	1	30.685	13025000
AIFM1	8	8	8	66.9	304660000
POLR2A	22	22	22	217.24	574420000
XPO1	4	4	4	123.38	33741000
EIF3E	3	3	3	52.22	32788000
MARK3	2	1	1	84.428	13278000
KPNA4	1	1	1	53.034	3864200
KPNA2	6	6	6	55.086	166010000
DDX1	39	39	39	77.86	14409000000
ZC3H13	8	8	8	196.7	257230000
MKRN2	5	5	5	46.334	76666000
PPIG	9	9	9	51.715	459490000
ABC-1	1	1	1	2.8314	29922000
G3BP2	10	1	1	40.197	39665000
EIF4G1	8	8	8	175.49	124840000
G3BP1	14	12	12	52.164	1117400000
PRPF40A	6	6	6	104.36	216190000
MRPS22	7	7	7	37.769	136870000
RPS20	2	2	2	15.312	501370000
HSP90B1	4	3	1	92.468	19411000
TOP1	3	3	3	34.272	48891000
AKAP8	2	2	2	74.846	57475000
ZC3HAV1	6	6	6	85.195	285420000
TCERG1	7	7	7	126	238860000
CANX	9	9	9	67.567	656680000
SIGMAR1	1	1	1	12.468	8875200
DDX20	3	3	3	83.292	36792000
EIF2AK2	1	1	1	40.68	12646000
SLC3A2	4	4	4	67.993	70318000
IF1AA7	1	1	1	25.266	15020000
IRS4	16	16	16	133.68	500610000
LRPPRC	15	15	15	157.9	194480000
CCDC158	1	1	1	127.57	48487000
GNG5B	1	1	1	7.2512	61121000
DDX21	12	10	10	89.955	239500000
GOLGA3	4	4	4	128.72	171270000
PLEC	29	29	29	505.29	325370000
FMR1	20	2	2	64.25	239050000
FAM162A	1	1	1	7.1946	13115000
NKRF	8	8	8	67.45	256280000
HSBP1	1	1	1	8.3162	1984300
MYH10	54	42	38	230.16	1826300000
MRPS25	2	2	2	11.849	39081000
DUSP11	1	1	1	17.774	23229000
SFXN3	1	1	1	19.605	24075000
SEC61A1	4	4	4	52.264	270110000
NGDN	1	1	1	40.44	11032000
STRN3	2	2	2	77.717	36873000
SMU1	14	14	14	57.543	2113700000
WDR57	16	16	16	39.31	1824600000
RSL1D1	4	4	4	48.208	59692000
RPL14	4	4	4	14.558	225030000
PRSS3	2	1	1	26.487	1242100000
RRBP1	4	4	4	102.82	50966000
ILVBL	1	1	1	56.732	31939000
RPL34	3	3	3	13.293	148450000
RPS6	7	7	7	28.708	745940000
FLJ32682	2	2	2	51.236	84387000
HIST1H1E	7	1	1	21.893	183660000
LSM8	6	6	6	10.403	582480000
CHCHD3	6	6	6	26.152	266710000
SSBP1	3	3	3	17.359	99089000
C7orf11	1	1	1	19.147	29318000
FLNA	8	8	6	280.74	176380000
EIF4A1	12	8	8	46.153	166320000
MARK2	4	4	3	87.91	31004000
GSPT1	1	1	1	52.832	8812100
ACTC1	13	2	2	42.019	5725400000
CDIPT	1	1	1	17.335	29015000
HEL-215	7	7	7	29.82	317100000
RPL13	6	6	6	24.265	562010000
RALY	7	7	7	24.665	1097900000
RPS3A	10	10	10	29.975	1782200000
ATP5PB	3	3	3	22.275	72481000
hCG	3	3	3	18.86	44503000
RPS23	1	1	1	15.807	193630000
MPP5	2	2	2	77.321	22886000
YME1L1	1	1	1	28.06	15717000
STAU1	9	9	8	54.708	167430000
DHX8	11	10	10	139.31	224890000
PPP2R1A	4	4	4	45.604	57049000
CLK3	1	1	1	27.049	18825000
CLK2	2	2	2	39.921	36591000
RPL23A	5	5	5	17.692	263330000
SNRPG	1	1	1	7.1013	690960000
YWHAZ	2	1	1	19.072	15883000
MYO1B	9	9	9	128.48	171150000
MAFF	1	1	1	14.228	14729000
APOBEC3B	1	1	1	45.952	16924000
EWSR1	6	6	6	64.929	602650000
HP1BP3	2	2	2	28.515	16952000
RPS19	8	8	8	16.06	1557900000
MAPKAP1	1	1	1	14.088	184100000
CASP14	4	4	4	27.679	89976000
RPS4X	11	11	11	27.259	2050700000
RPL18A	3	3	3	16.177	184050000
ARPC3	2	2	2	20.564	213920000
HIST1H4H	5	5	5	11.314	553870000
RPS28	3	3	3	7.8409	262020000
hCG	7	7	3	14.839	1398700000
HNRNPC	20	20	3	32.238	15778000000
CSA2	14	14	14	65.585	808130000
SRSF3	6	5	5	19.329	4043700000
ZW10	1	1	1	15.676	8099900
REPS1	1	1	1	6.5785	15017000
NUPL2	1	1	1	44.857	15045000
BCAS2	11	11	11	26.131	771920000
SYF2	3	3	3	28.722	48145000
DKFZp564C172	2	2	2	49.447	42850000
CALM1	6	6	6	16.837	838400000
ZFR	7	7	7	117.01	191070000
RUVBL2	6	6	6	47.404	93393000
TUBA1B	15	15	1	50.151	4691000000
DKFZp686M19106	3	3	3	99.823	29427000
DKFZp667P103	2	2	2	38.275	32241000
DDX41	4	4	4	55.409	77156000
CSNK1E	4	4	4	47.315	121690000
ZCCHC10	1	1	1	20.308	7855400
CCT3	4	4	4	55.674	82780000
CDC5L	24	24	24	92.25	2921800000
HADHB	2	2	2	37.924	9053200
ATP5MF-PTCD1	2	2	2	84.109	14084000
IMMT	12	12	12	78.973	628710000
HNRNPAB	8	7	7	30.302	1568500000
TMED2	1	1	1	13.631	24623000
DKFZp761N202	1	1	1	34.987	80861000
NIFK	1	1	1	19.553	6882300
ZC3H18	7	7	7	108.94	343140000
RAN	2	2	2	14.731	33584000
FAXDC2	1	1	1	3.5811	43829000
SNRPN	4	4	4	17.546	883370000
ILF2	16	16	16	38.91	2564500000
RANBP10	1	1	1	8.7355	9937900
SNRPB2	7	6	6	25.486	1929300000
HEL-S-1	2	1	1	28.082	27727000
YTHDF2	6	6	5	61.319	227550000
SSB	4	4	4	46.867	73350000
DDX5	25	24	5	69.147	5771600000
CWC22	3	3	3	85.576	34382000
CCT7	2	2	2	46.095	15487000
MYO1C	10	10	10	118.99	221690000
AP2A2	14	9	9	103.96	149210000
SURF4	2	2	2	21.127	65938000
ZNF346	4	4	4	14.647	30113000
DSTN	1	1	1	15.397	16539000
CLK1	2	2	2	41.851	23756000
RBM12B	2	2	2	102.7	98206000
CSTA	3	3	3	7.0861	44190000
EIF5A2	2	2	2	11.687	28254000
RPL37A	3	3	3	7.624	104500000
SSR3	2	2	2	21.08	129630000
ATP1B3	1	1	1	13.534	15293000
ARF4	1	1	1	8.0311	17797000
POLR2H	2	2	2	16.925	48273000
RPL24	4	4	4	14.369	315510000
PPIH	4	4	4	16.549	137030000
KPNA1	3	3	3	36.83	29693000
RPL35A	3	3	3	10.645	347780000
GTPBP4	4	4	4	73.708	41186000
ACTA2	13	1	1	42.009	6060400
RNPS1	6	6	6	31.7	485860000
GLYR1	8	8	8	57.215	285160000
COX7A2	1	1	1	5.8468	48995000
CCDC112	1	1	1	49.666	22865000
SFXN1	2	2	2	21.407	35321000
OTUD4	16	1	1	42.133	25337000
FABP5	3	3	3	15.164	70030000
RAB1A	4	4	3	22.677	80717000
GNB2	7	2	2	37.331	219470000
PRRC2C	11	11	11	308.77	189910000
RACK1	10	10	10	35.076	274870000
RBM4	5	5	5	26.286	112630000
POLR2D	1	1	1	6.6355	11071000
MAPK8IP1	1	1	1	77.212	547900000
MRPS17	1	1	1	14.374	16968000
MTCH2	2	2	2	28.549	12628000
RPL27A	2	2	2	10.127	258550000
CFL1	4	4	3	16.811	193630000
RRAS2	1	1	1	19.569	10266000
BCLAF1	45	1	1	100.4	881050000
RPL8	3	3	3	22.389	469430000
CSTF3	9	9	9	86.272	253580000
CLNS1A	4	4	4	18.259	201460000
RAE1	2	2	2	24.061	13525000
EXOSC4	1	1	1	16.579	8938000
APOBEC3F	2	2	2	45.05	29556000
CCT2	2	2	2	44.812	24466000
QKI	2	2	2	18.015	8192500
MRPL48	1	1	1	12.77	7514500
POLDIP3	20	20	20	48.103	5466800000
CAD	5	5	5	236.02	65412000
KIF19	1	1	1	70.129	1269800
PPHLN1	9	9	9	44.682	898210000
MYL6	8	8	8	16.93	1546800000
RPL10	4	4	4	18.565	316720000
AGBL3	1	1	1	82.105	111440000
IGF2BP2	6	5	5	66.121	177000000
NCBP2	1	1	1	6.199	92945000
CPSF6	6	6	6	52.269	107400000
RPL21	2	2	2	9.8864	185340000
APMAP	1	1	1	45.294	8791800
RPL36A	3	3	3	13.228	365090000
UTP15	1	1	1	61.32	16515000
ZNF827	1	1	1	149.34	177680000
COQ10A	1	1	1	17.434	2835200000
CIP29	3	3	3	16.83	27236000
ZC3H14	17	1	1	73.206	17737000
AHSA1	2	2	2	23.697	336890000
RPL28	3	3	3	9.657	290460000
SRP14	1	1	1	13.058	95030000
COX4I1	2	2	2	9.2906	79400000
COX5A	2	2	2	17.235	150160000
UQCRC2	1	1	1	44.634	22807000
KRT1	44	1	1	66.065	1553600000
DHX30	23	23	23	133.94	820570000
TP53I3	1	1	1	22.654	255820000
SF1	3	1	1	11.695	65724000
DPY19L1	2	2	2	23.799	75728000
SON	11	1	1	159.91	8614700
METTL6	1	1	1	18.229	73515000
SF1	5	2	2	30.159	206430000
TXN	3	3	3	11.737	512990000
MYBBP1A	7	7	7	140.13	128540000
SLC25A11	5	5	5	32.182	103040000
ACTG1	21	21	1	41.792	114180000000
FAM98A	13	13	9	55.173	2859000000
RPS13	4	4	4	17.222	1544700000
SRSF1	13	13	12	28.329	5021300000
CHERP	17	17	17	104.93	2053300000
MRPS23	4	4	4	17.517	59338000
YTHDC1	5	5	5	85.586	349230000
MYL12A	8	8	8	20.457	1254000000
NUDT16L1	3	3	3	21.809	14817000
RPL22	2	2	2	5.0827	406680000
POLR2I	2	2	2	10.245	54464000
RBM42	3	3	3	39.897	80740000
HSP90AA1	10	4	4	68.371	64815000
CIRH1A	1	1	1	7.695	314000000
AKAP8L	2	2	2	18.049	18960000000
AP2S1	3	3	3	18.929	250400000
HNRNPM	15	1	1	39.933	63111000
KHSRP	20	20	19	73.114	1557800000
CAPN12	1	1	1	64.475	231090000
DDX39A	8	1	1	49.129	20391000
PGRMC1	2	2	2	21.671	78828000
IGF2BP3	16	14	14	63.704	816870000
PRMT5	26	26	26	72.683	13851000000
U2SURP	20	20	20	118.29	2345000000
ARPC2	6	6	6	34.333	77104000
DHX15	28	28	27	90.932	4138700000
RNMT	13	13	13	54.843	980390000
PRPF4	18	18	18	58.306	2226600000
SART1	14	14	14	90.254	655710000
MSI1	2	2	2	39.124	9067900
HNRNPR	29	29	3	70.942	3801500000
PLRG1	18	18	18	57.193	2320100000
STRN	1	1	1	84.266	10557000
MRPS14	2	2	2	15.139	77349000
KIN	3	3	3	45.373	28302000
NDUFS3	3	3	3	30.241	24099000
KHDRBS3	4	3	3	38.799	63347000
SF3B1	48	48	48	145.83	11103000000
PRKRA	5	5	5	34.404	93605000
SNRNP200	80	80	80	244.5	8395800000
SMNDC1	4	4	4	26.711	214250000
ATP5PD	2	2	2	18.491	22541000
MYO1D	31	31	31	116.2	1553000000
PRPF6	23	23	23	106.92	1007800000
SFRS15	12	12	12	125.74	490750000
VAPB	3	3	2	27.228	71046000
CPSF4	9	9	9	30.255	941090000
AP2A1	17	17	12	107.54	432520000
HEL-S-162eP	11	11	7	36.053	1773900000
RPN1	14	14	14	68.606	529110000
S100A8	3	3	3	10.834	108020000
SLC25A5	15	15	6	32.852	10283000000
MYL1	5	5	4	15.603	136170000
ATP5B	11	11	11	48.113	473560000
EPRS1	3	3	3	170.59	41622000
VIM	28	27	26	53.651	6064700000
GNAI3	6	3	3	40.532	109390000
SNRPA1	9	9	9	28.415	1250100000
PRSS56	1	1	1	64.596	945410000
HEL-S-89n	24	24	23	72.332	2696100000
HSPA8	19	16	16	70.897	1770700000
SLC25A6	13	5	3	32.866	775960000
PIP	4	4	4	16.572	174210000
XRCC5	7	7	7	64.243	170260000
RPS2	9	9	6	31.324	1179700000
DSP	20	20	20	331.77	359350000
H1-3	7	1	1	22.35	20061000
H1-2	8	8	2	21.364	2727100000
TCP1	7	7	7	60.343	119300000
SON	16	16	3	263.83	394000000
TRIM21	3	3	3	54.169	51695000
LMNB1	11	11	11	66.408	391200000
HNRNPA2B1	19	19	18	37.429	35123000000
RPS12	6	6	6	14.515	1020600000
YY1	2	2	2	44.712	46807000
HEL-S-123m	17	17	17	59.75	1090300000
DDX6	13	13	13	54.416	903750000
U2AF2	14	14	14	53.5	3105200000
PTBP1	17	17	14	59.632	6324000000
YWHAQ	6	5	5	27.764	110900000
RPL12	5	5	5	17.818	535600000
S100A7A	3	3	3	11.305	46129000
SFN	2	1	1	27.774	87421000
RPL9	9	9	9	21.863	344280000
TTK	39	39	39	97.071	29940000000
RBMX	17	17	6	42.331	7288700000
RPL3	10	10	10	46.108	1060000000
BUD31	5	5	5	17	186570000
RPS27	3	3	3	9.461	191530000
RPS10	4	4	4	18.898	422990000
LGALS7B	2	2	2	15.075	6406600
ATP5PO	6	6	6	23.277	180050000
MARCKSL1	2	2	2	19.529	45017000
SRP9	4	4	4	10.112	436500000
YLPM1	6	6	6	241.64	54108000
RBM25	13	13	13	100.18	567250000
EMD	8	8	8	28.994	557650000
CCT8	3	3	3	54.106	39045000
FXR2	16	13	13	74.222	1269600000
DAP3	3	3	3	45.566	43705000
SSR4	4	4	4	18.998	310360000
CAPZA1	9	9	8	32.922	950310000
ALDH18A1	2	2	2	87.301	6946900000
MFAP1	7	7	7	51.958	598690000
C21orf57	1	1	1	14.119	29775000
DEFA3	1	1	1	10.245	27116000
SEC61B	2	2	2	9.9743	200410000
ACTB	21	1	1	41.736	1107500000
RAB10	2	1	1	22.541	12629000
ACTR2	7	7	7	44.76	198520000
RPL26	6	6	6	17.244	926720000
MAGOH	8	1	1	17.163	25268000
WDR5	1	1	1	36.588	3523600
RPS7	6	6	6	22.127	642640000
RPS8	6	6	6	24.205	678030000
RPS16	11	11	11	16.445	1737300000
HEL2	8	8	7	29.174	315120000
RPS18	9	9	9	17.718	1660200000
RPS11	13	13	13	18.431	2111600000
SNRPE	4	4	4	10.803	1338500000
SNRPF	5	5	5	9.7251	946550000
LSM6	2	2	2	9.1275	282950000
SNRPD1	5	5	5	13.281	1241000000
SNRPD2	7	7	7	13.527	3750300000
SNRPD3	4	4	4	13.916	2756900000
RPL7A	5	5	5	29.995	170690000
POLR2G	2	2	2	19.294	61626000
YPEL5	1	1	1	13.841	16250000
RPS25	1	1	1	13.742	137600000
POLR2L	1	1	1	7.645	17229000
RPL10A	7	7	7	24.831	753240000
RPL11	3	3	3	19.024	760810000
GNAI1	5	2	2	40.361	34927000
DNCL1	1	1	1	10.366	32133000
RPS21	3	3	3	8.85	34499000
YBX1	11	11	9	35.924	1720200000
TUBB4B	16	4	2	49.83	422200000
PRKDC	44	44	44	469.08	886200000
DCD	2	2	2	11.284	516040000
MRPS35	1	1	1	36.844	7273200
MRPS9	4	4	4	45.834	75086000
TXNL4A	3	3	3	16.786	87975000
PURA	2	2	2	32.015	37802000
HNRNPU	29	29	29	90.583	11549000000
U2AF1	8	8	8	27.872	1725300000
OTUD4	34	34	19	124.04	3380600000
AKAP17A	8	8	8	80.735	268460000
DSG1	8	8	8	113.75	179980000
CSTF1	5	5	5	48.357	227910000
NAT10	1	1	1	62.384	8766700
THRAP3	14	2	2	41.6	1466200000
SF3A2	9	9	9	49.255	1383700000
FMR1	22	22	22	71.204	4838700000
KHDRBS1	5	5	4	48.227	1189000000
DHX9	41	41	41	140.96	9065300000
ACAD11	1	1	1	33.776	9684900
NSUN2	1	1	1	86.47	15279000
CPSF1	37	37	37	160.88	2851700000
TWF1	3	3	3	40.282	69231000
ASPH	3	3	3	85.862	30245000
SFSWAP	8	8	8	104.82	193950000
HNRNPA0	8	8	8	30.84	2753600000
SRSF9	11	10	10	25.542	1453700000
MAD2L1	2	2	2	23.51	28126000
SF3B2	30	30	30	100.23	6147600000
SNW1	15	15	15	61.494	1089100000
HSU53209	8	7	7	32.688	999470000
KRR1	1	1	1	43.664	13309000
CIRBP	4	4	4	18.648	449640000
DSG2	4	4	4	122.29	56536000
SAFB2	8	3	3	107.47	32198000
RCN2	2	2	2	36.876	200430000
CAPRIN1	11	11	11	78.365	2997800000
ITPR2	1	1	1	308.06	20261000
ITPR3	3	3	3	304.1	21162000
RRP1B	6	6	6	84.427	131920000
BMS1	2	2	2	145.81	28281000
WTAP	13	13	13	44.243	1436200000
PCBP1	8	8	6	37.497	682710000
SF3B3	36	36	36	135.58	7933400000
ELAVL1	11	11	10	36.091	3960900000
SLC1A5	4	4	4	56.583	100160000
DBN1	25	25	25	71.428	6813100000
HNRNPUL2	11	11	11	85.104	375720000
RBMXL1	12	1	1	42.141	10488000
LSM12	6	6	6	21.701	714990000
TUBB8	6	1	1	49.775	47278000
AMOT	37	37	37	118.08	4335300000
DDX18	4	4	4	61.594	85402000
FAM98B	12	8	8	45.547	296460000
HOMER1	2	2	2	20.819	5939100
NCBP3	8	8	8	70.592	259600000
SRPRB	5	5	5	29.702	66395000
ACT	3	1	1	11.556	130400000
ZNF326	17	17	17	65.653	1107000000
DKFZp686E1899	8	8	7	39.554	649590000
MOV10	22	22	22	107.21	1037700000
DKFZp762M013	12	12	12	87.366	298250000
KPRP	11	11	11	64.135	354200000
ATAD3B	13	2	1	72.572	1388100000
NTPCR	1	1	1	25.072	12444000
RPRD2	5	5	5	156.02	58092000
PRPF38B	3	3	3	64.467	41634000
DKFZp686P17171	11	11	11	42.44	1012400000
RBM17	17	17	17	44.961	3163600000
VIRMA	26	26	26	202.02	1010900000
RPLP1	2	1	1	11.568	142200000
CTLA4	1	1	1	24.626	109130000
FARSLA	4	4	4	57.563	54794000
PABPC4	27	19	19	72.36	3106500000
DKFZp686A13234	27	1	1	68.359	35769000
PRPF8	82	82	82	273.6	8883700000
ALKBH5	3	3	3	44.255	49253000
ZC3H14	19	19	3	82.875	913210000
LARP1	24	24	24	123.51	2072900000
FIP1L1	12	12	12	66.526	1894900000
LARP4	4	4	4	80.595	90456000
XAB2	13	13	13	100.01	349600000
CBLL1	6	6	6	54.519	230950000
SUPT6H	1	1	1	199.07	26754000
DKFZp686E2459	36	36	32	110.34	13522000000
MYH14	9	2	2	227.87	122410000
NUFIP2	23	23	23	76.12	2716100000
RBBP6	8	8	8	201.56	193960000
PABPN1	4	4	4	32.749	1580500000
METTL3	3	3	3	64.473	37158000
ALYREF	11	11	11	26.888	2670800000
THOC6	12	12	12	37.535	724150000
CCAR1	15	15	15	132.82	827450000
TEX11	1	1	1	107.89	42713000
CCDC105	1	1	1	56.908	780090000
PRPF38A	6	6	6	37.476	221460000
LSM14A	4	4	4	50.529	109180000
RBM15B	2	2	2	97.204	7189900
FLJ00385	3	3	3	56.11	2470600000
THOC2	27	27	27	182.77	1400400000
RPS2	4	1	1	8.7578	43778000
RB1CC1	1	1	1	183.09	49023000
DIS3L	1	1	1	120.79	4147400000
PCNP	5	5	5	18.925	223350000
ATXN2L	28	28	28	113.37	3349600000
PRPF31	12	12	12	55.455	766100000
H1-10	1	1	1	22.487	30289000
LARP4B	6	6	6	80.551	145430000
NUP205	3	3	3	227.92	34909000
H2A/k	1	1	1	12.654	11217000
HEL-68	4	4	2	41.569	52723000
TAF15	8	8	6	61.829	2046200000
CCDC47	2	2	2	55.873	12256000
LRRC59	6	6	6	34.93	263350000
FAF2	2	2	2	52.623	22045000
PTCD3	3	3	3	78.549	39568000
POP1	1	1	1	114.68	5809500
THOC1	19	19	19	75.665	1428000000
NAF1	1	1	1	53.716	9588700
PGAM5	15	15	15	32.004	5027300000
ATP5MK	2	2	2	6.4575	99596000
THOC3	10	10	10	38.771	514100000
ZMAT2	3	3	3	23.612	41133000
PRAM1	1	1	1	73.968	192050000
PURB	1	1	1	33.24	25753000
SPEN	3	3	3	402.24	35645000
RNF2	1	1	1	27.277	14182000
SCAF11	12	12	12	164.65	327080000
PHB2	8	8	8	33.296	333080000
TRIR	2	2	2	18.419	125550000
RIOK1	5	5	5	65.582	141210000
SIKE1	1	1	1	23.721	7832600
DIDO1	3	3	3	243.87	11431000
MMTAG2	3	3	3	29.411	29086000
SF3B5	4	4	4	10.135	1264700000
SRRT	16	16	16	100.67	1035100000
MRPS26	1	1	1	24.211	9550600
API5	3	3	3	59.004	29999000
WDR33	16	16	16	145.89	1052400000
DHX36	6	6	6	114.76	103940000
CAAP1	3	3	3	38.367	73332000
UPF2	6	6	6	147.81	109710000
NCOA5	7	7	7	65.536	148030000
RPRD1B	4	4	4	36.899	28189000
ULK1	5	5	5	130	37388900
MDN1	2	2	2	632.81	7956700
ZCCHC3	6	6	6	43.547	287810000
ATAD3A	15	15	3	71.368	1376500000
RBM22	8	8	8	46.895	468770000
SLTM	7	7	7	117.15	173620000
GID8	2	2	2	26.748	13884000
MRPL16	2	2	2	28.449	49395000
BCLAF1	48	47	3	106.12	41398000000
FAM120A	16	16	16	121.89	466640000
IGF2BP1	17	17	15	63.48	2567300000
CWC15	3	3	3	26.624	135010000
HACD3	5	5	5	43.159	255140000
GNG12	3	3	3	8.0061	188170000
NXF1	8	8	8	70.182	146640000
STOML2	6	6	6	38.534	114500000
TASOR	11	11	11	189.03	125820000
ISY1	3	3	3	32.992	118780000
PRPF19	14	14	14	55.18	6352400000
VDAC3	4	4	4	30.658	193160000
DRG1	2	2	2	40.542	5772200
RCL1	3	3	3	40.842	38527000
THRAP3	51	51	38	108.66	62036000000
LSM2	3	3	3	10.834	218860000
LUC7L2	11	11	6	46.513	698790000
SF3B6	5	5	5	14.585	1811600000
RTCB	24	24	24	55.21	6921100000
CHTOP	5	5	5	23.661	880960000
LSM4	3	3	3	25.733	177020000
PAXBP1	11	11	11	104.8	218140000
GTF3C5	2	2	2	59.57	6807000
GTF3C3	1	1	1	101.27	25700000
CFAP20	5	5	5	22.774	115030000
ACIN1	33	33	33	145.44	5200200000
HSPE1-MOB4	2	2	2	29.736	19192000

## Sheet: Table S5
Mitophagy Genes
ATG12
ATG5
CSNK2A1
CSNK2A2
CSNK2B
FUNDC1
MAP1LC3A
MAP1LC3B
MFN1
MFN2
MTERF3
PGAM5
PINK1
PRKN
RPS27A
SQSTM1
SRC
TOMM20
TOMM22
TOMM40
TOMM5
TOMM6
TOMM7
TOMM70
UBA52
UBB
UBC
ULK1
VDAC1

## Sheet: Table S6
ULK1 Conserved Phosphorylation Sites in Mammals
Position	Sequence	Organism
Ser147	DLKPQNILLSNPAGRR	HUMAN
Ser147	DLKPQNILLSNPGGRR	MOUSE
Ser147	DLKPQNILLSNPGGRR	RAT
Thr238	NKTLVPTIPR	HUMAN
Thr238	NKTLVPAIPR	MOUSE
Thr238	NKTLVPAIPR	RAT
Ser450	NLQSPTQFQTPR	HUMAN
Ser450	NLQSPTQQQTAR	MOUSE
Ser450	NLQSPTQQQTAR	RAT
Thr452	NLQSPTQFQTPR	HUMAN
Thr452	NLQSPTQQQTAR	MOUSE
Thr452	NLQSPTQQQTAR	RAT
Ser477	ASPSPPAHAEHGGVLAR	HUMAN
Ser477	ASPSPPSHTDGAMLAR	MOUSE
Ser477	ASPSPPSHTDGAMLAR	RAT

## Sheet: Table S7
SRSF3 Conserved Phosphorylation Sites in Mammals
Position	Sequence	Organism
Thr24	NNGNKTELERAF	HUMAN
Thr24	NNGNKTELERAF	MOUSE
Thr24	NNGNKTELERAF	BOVIN
Ser81	CRVRVELSNGEK	HUMAN
Ser81	CRVRVELSNGEK	MOUSE
Ser81	CRVRVELSNGEK	BOVIN
Ser108	RRPRDDYRRRSPPPR	HUMAN
Ser108	RRPRDDYRRRSPPPR	MOUSE
Ser108	RRPRDDYRRRSPPPR	BOVIN
